# Supplementary material for: In vivo neural activity of electrosensory pyramidal cells: Biophysical characterization and phenomenological modeling
Source: PLoS Comput Biol. 2025 Nov 17;21(11):e1013711. doi: 10.1371/journal.pcbi.1013711 (PMC12633970; doi:10.1371/journal.pcbi.1013711)
Supplement: S1 Table — Values with a range are determined individually for each cell by fitting. (XLSX) [file pcbi.1013711.s007.xlsx]

## Sheet: Biophysical model
Symbol	Value	Unit	Description
Two-compartmental model parameters
C_m	1	µF/cm²	Membrane capacitance
κ	U~(0,1)		Somatic-to-dendritic area ratio
V_Na	40	mV	Na⁺ channel Nernst potential
V_K	-88.5	mV	K⁺ channel Nernst potential
V_Ca	100	mV	Ca²⁺ channel Nernst potential
V_leak	-70	mV	Leak Nernst potential
g_Na,S	U~(20,80)	mS/cm²	Na⁺ channel maximum conductance (Soma)
g_Na,D	U~(1,15)	mS/cm²	Na⁺ channel maximum conductance (Dendrite)
g_K,S	U~(10,50)	mS/cm²	K⁺ channel maximum conductance (Soma)
g_K,D	U~(5,30)	mS/cm²	K⁺ channel maximum conductance (Dendrite)
g_leak	U~(0,1)	mS/cm²	Leak maximum conductance
g_SK	U~(0,50)	mS/cm²	SK channel maximum conductance
g_NMDA	U~(0,100)	mS/cm²	NMDA receptor maximum conductance
k_Ca	U~(0,1)	µM	Half-maximum activation of the SK channel
τ_n,S	U~(0.01,10)	ms	Activation time constant of K⁺ channel (Soma)
τ_n,D	U~(0.01,10)	ms	Activation time constant of K⁺ channel (Dendrite)
τ_h,D	U~(0.01,10)	ms	Inactivation time constant of Na⁺ channel (Dendrite)
τ_p,D	U~(0.01,10)	ms	Inactivation time constant of K⁺ channel (Dendrite)
V_m,S	-40	mV	Half-activation voltage (V₁/₂) for Na⁺ channel (Soma)
V_n,S	-40	mV	Half-activation voltage (V₁/₂) for K⁺ channel (Soma)
V_m,D	-40	mV	Half-activation voltage (V₁/₂) for Na⁺ channel (Dendrite)
V_h,D	-52	mV	Half-inactivation voltage (V₁/₂) for Na⁺ channel (Dendrite)
V_n,D	-40	mV	Half-activation voltage (V₁/₂) for K⁺ channel (Dendrite)
V_p,D	-65	mV	Half-inactivation voltage (V₁/₂) for K⁺ channel (Dendrite)
s_m,S	3		Conductance curve slope for Na⁺ activation (Soma)
s_m,D	5		Conductance curve slope for Na⁺ activation (Dendrite)
s_n,S	3		Conductance curve slope for K⁺ activation (Soma)
s_n,D	5		Conductance curve slope for K⁺ activation (Dendrite)
s_h,D	-5		Conductance curve slope for Na⁺ inactivation (Dendrite)
s_p,D	-6		Conductance curve slope for K⁺ inactivation (Dendrite)
[Mg²⁺]_o	U~(0,5)	mM	Extracellular Mg²⁺ concentration
R_b / R_u	U~(1,1000) / U~(1,100)	1/s	Binding/unbinding rates for closed states (C₀↔C₁↔C₂)
R_o / R_c	U~(1,1000) / U~(1,1000)	1/s	Binding/unbinding rates for open state (C₂↔O)
R_r / R_d	U~(1,100) / U~(1,100)	1/s	Binding/unbinding rates for desensitized state (C₂↔D)
v_PMCA / v_SERCA	U~(1,50)	µM/s	Maximum flux rates through PMCA/SERCA pumps
K_PMCA / K_SERCA	U~(0,1)	µM	Half-maximum activation for PMCA/SERCA fluxes
v_INleak / v_ERleak	U~(0,1)	µM/s	Maximum leak flux rates (Cell / ER)
v_IP3R	U~(1,50)	µM/s	Maximum flux rate of IP3R
d₁ / d₃	U~(0,5)	µM	Dissociation constant of IP3
d₂ / d₅	U~(0,5)	µM	Dissociation constant of Ca²⁺ inhibition/activation
a	U~(0,1)	1/s	Binding rate constant of Ca²⁺ inhibition
[IP3]	U~(0,1)	µM	Cytosolic concentration of IP3 in the dendrite
f_c / f_ER	U~(0,1)		Fraction of free calcium (Cytosol / ER)
γ	9		Volume ratio of cytosol to ER in the dendrite
