# Supplementary material for: In vivo neural activity of electrosensory pyramidal cells: Biophysical characterization and phenomenological modeling
Source: PLoS Comput Biol. 2025 Nov 17;21(11):e1013711. doi: 10.1371/journal.pcbi.1013711 (PMC12633970; doi:10.1371/journal.pcbi.1013711)
Supplement: S2 Table — (XLSX) [file pcbi.1013711.s008.xlsx]

## Sheet: HR model
Symbol	Value	Unit	Description
Modified Hindmarsh-Rose model parameters
a	0.611	a.u.	Cubic nonlinearity coefficient
b	3.43	a.u.	Quadratic nonlinearity coefficient
c	1.79	a.u.	Drive term in dy/dt
d	5.74	a.u.	Coupling from V² in dy/dt
r	0.00509	a.u.	Rate constant in dz/dt
s	3.37	a.u.	Coupling gain in dz/dt
V_R	-1.67	a.u.	Reference voltage in dz/dt
g_u	0.9	1/s	Activation rate in du/dt
a_u	0.2	1/s	Inactivation drive in du/dt
g_d	0.05	1/s	Decay rate of u in du/dt
I_app	0.6	a.u.	Applied input current
